# Supplementary material for: Histone Acetylation Dynamics during In Vivo and In Vitro Oocyte Aging in Common Carp Cyprinus carpio
Source: Int J Mol Sci. 2021 Jun 3;22(11):6036. doi: 10.3390/ijms22116036 (PMC8199789; doi:10.3390/ijms22116036)
Supplement: Supplementary file 1 [file ijms-22-06036-s001.zip]

Archive with 4 entries (4 files):
- Supplementary file 1.pdf
- __MACOSX/._Supplementary file 1.pdf
- Supplementary file 2.pdf
- __MACOSX/._Supplementary file 2.pdf
